# Supplementary material for: Safety of Zein Nanoparticles on Human Innate Immunity and Inflammation
Source: Int J Mol Sci. 2024 Oct 29;25(21):11630. doi: 10.3390/ijms252111630 (PMC11546227; doi:10.3390/ijms252111630)
Supplement: Supplementary file 1 [file ijms-25-11630-s001.zip]

Archive with 1 entries (1 files):
- ijms-3144112-supplementary.pdf
